# Supplementary material for: 3D Insights into the Effects of Captivity on Wolf Mastication and Their Tooth Marks; Implications in Ecological Studies of Both the Past and Present
Source: Animals (Basel). 2021 Aug 6;11(8):2323. doi: 10.3390/ani11082323 (PMC8388415; doi:10.3390/ani11082323)
Supplement: Supplementary file 1 [file animals-11-02323-s001.zip]

Archive with 2 entries (2 files):
- Supplementary Files S1.pdf
- Supplementary Files S2 to S6.pdf
